# Supplementary material for: Phylogenetic distribution of large-scale genome patchiness
Source: BMC Evol Biol. 2008 Apr 11;8:107. doi: 10.1186/1471-2148-8-107 (PMC2397391; doi:10.1186/1471-2148-8-107)
Supplement: Additional file 1 — Numerical values for the α(ℓ) profiles. The numerical values to trace the α(ℓ) profiles for all the chromosomes with sequence contigs of sufficient lengths from the eleven species analyzed here are given (Excel file). [file 1471-2148-8-107-S1.xls]

## Sheet: hg18
	alpha
logL	chr1	chr2	chr3	chr4	chr5	chr6	chr7	chr8	chr9	chr10	chr11	chr12	chr13	chr14	chr15	chr16	chr17	chr18	chr19	chr20	chr21	chr22	chrX	chrY
1.04139	0.496146	0.49967	0.498339	0.50416	0.499305	0.499846	0.500415	0.499158	0.498133	0.496292	0.494105	0.500191	0.50302	0.497978	0.495004	0.494075	0.493112	0.499553	0.491785	0.49247	0.506863	0.48659	0.498168	0.493772
1.20412	0.497075	0.498938	0.497567	0.500597	0.49803	0.499229	0.500061	0.497722	0.497579	0.498551	0.494505	0.500012	0.501037	0.498261	0.497538	0.499435	0.499356	0.498257	0.502525	0.495256	0.504169	0.494099	0.496336	0.489779
1.34242	0.511319	0.509021	0.507765	0.505564	0.507258	0.509971	0.511726	0.506827	0.508993	0.515943	0.507635	0.511922	0.508303	0.511166	0.515296	0.523384	0.525573	0.507296	0.54083	0.513145	0.509418	0.524183	0.504659	0.495671
1.50515	0.535181	0.530377	0.529048	0.524177	0.527748	0.532047	0.534495	0.527895	0.531581	0.541846	0.531391	0.53477	0.527618	0.534653	0.541557	0.552766	0.556787	0.528559	0.579301	0.538491	0.527486	0.55846	0.52455	0.514917
1.65321	0.558888	0.553298	0.551715	0.545564	0.549811	0.554892	0.557598	0.551197	0.554528	0.566479	0.555262	0.557912	0.549609	0.558303	0.566178	0.57817	0.582578	0.552308	0.604233	0.564126	0.548864	0.58583	0.544722	0.53637
1.80618	0.586056	0.579984	0.577822	0.570885	0.576065	0.581664	0.584032	0.577991	0.580927	0.595185	0.58109	0.583736	0.576131	0.585139	0.594636	0.606487	0.611204	0.58008	0.630829	0.593171	0.573363	0.614514	0.567378	0.561521
1.95424	0.629902	0.623892	0.62009	0.611365	0.618804	0.626193	0.627853	0.621024	0.623886	0.642278	0.622669	0.626161	0.619511	0.629452	0.642221	0.652166	0.659511	0.624887	0.678653	0.638577	0.613985	0.661347	0.604629	0.597447
2.10721	0.677923	0.67365	0.667562	0.658315	0.667463	0.676482	0.676538	0.670537	0.671241	0.692623	0.668922	0.673345	0.6701	0.678379	0.693501	0.698241	0.708594	0.67621	0.719484	0.688579	0.661477	0.706689	0.645499	0.634575
2.25768	0.703814	0.705519	0.697496	0.693596	0.700948	0.707885	0.70378	0.703626	0.698922	0.714435	0.695856	0.698814	0.706398	0.705195	0.717312	0.707528	0.717597	0.711971	0.701856	0.714206	0.697333	0.710245	0.671029	0.65987
2.40824	0.728733	0.736207	0.728028	0.731464	0.734202	0.737983	0.729974	0.734304	0.726425	0.733224	0.721349	0.724342	0.741839	0.730581	0.738067	0.710407	0.721201	0.743823	0.682657	0.733684	0.738256	0.705722	0.70284	0.691776
2.55871	0.774204	0.782651	0.775652	0.783843	0.781927	0.785067	0.776107	0.778958	0.77356	0.775766	0.765068	0.771768	0.791149	0.77574	0.781185	0.744912	0.759523	0.785795	0.72133	0.769905	0.796575	0.738647	0.757591	0.744543
2.70927	0.797593	0.806865	0.801637	0.814552	0.80866	0.809321	0.801023	0.802743	0.79931	0.796107	0.789699	0.797758	0.818426	0.79971	0.79927	0.764284	0.778191	0.806642	0.751066	0.787653	0.832487	0.757782	0.794258	0.784891
2.85974	0.792606	0.804692	0.801631	0.817996	0.809066	0.806256	0.799125	0.800844	0.79767	0.789973	0.790899	0.795651	0.817183	0.798493	0.790095	0.760848	0.770732	0.804534	0.759581	0.781928	0.83451	0.75345	0.80558	0.804184
3.0103	0.781095	0.792373	0.791911	0.808402	0.800113	0.794859	0.789654	0.789336	0.78749	0.777173	0.784672	0.785012	0.806806	0.787039	0.775666	0.751795	0.759946	0.793096	0.771467	0.772537	0.819185	0.748709	0.808338	0.810582
3.16077	0.769125	0.77764	0.780891	0.793909	0.786627	0.781014	0.778753	0.776104	0.775395	0.764358	0.776517	0.772931	0.791807	0.773563	0.763469	0.74444	0.753286	0.778323	0.789991	0.765359	0.79702	0.747881	0.807349	0.810048
3.31133	0.762655	0.768942	0.774519	0.783575	0.774925	0.770615	0.771143	0.766368	0.766984	0.756218	0.774686	0.764026	0.776545	0.768646	0.759373	0.746214	0.75439	0.76815	0.810286	0.762218	0.77847	0.752828	0.80882	0.812865
3.4618	0.7657	0.765773	0.770761	0.776369	0.769645	0.765859	0.767848	0.76137	0.766014	0.754629	0.778166	0.759766	0.767412	0.769328	0.761169	0.752328	0.763923	0.762807	0.827672	0.763229	0.766029	0.76585	0.808987	0.814864
3.61236	0.769554	0.764601	0.766378	0.765745	0.76543	0.760963	0.764978	0.757992	0.769883	0.756403	0.782566	0.757298	0.760102	0.770437	0.766873	0.760809	0.775893	0.758932	0.836204	0.765781	0.751365	0.786847	0.799954	0.814551
3.76283	0.76668	0.761879	0.758275	0.748716	0.756233	0.749167	0.757531	0.751254	0.768623	0.758687	0.782435	0.749786	0.749254	0.767669	0.770729	0.771247	0.784147	0.752617	0.834346	0.768746	0.72915	0.801286	0.779477	0.807029
3.91339	0.759308	0.755269	0.746941	0.727627	0.742174	0.73351	0.744536	0.740323	0.757601	0.757157	0.77389	0.736038	0.732135	0.757967	0.767911	0.774417	0.788794	0.74201	0.825532	0.771309	0.703847	0.802911	0.754965	0.793743
4.0639	0.750024	0.745041	0.733276	0.706181	0.7262	0.71889	0.73081	0.724273	0.741722	0.747819	0.764162	0.719435	0.71145	0.743408	0.761752	0.76785	0.788529	0.728703	0.822285	0.769172	0.681789	0.812377	0.731867	0.792222
4.21442	0.741229	0.731469	0.717175	0.685189	0.710662	0.701434	0.719953	0.706672	0.727209	0.739655	0.754336	0.706938	0.69119	0.732229	0.758687	0.765234	0.787784	0.709956	0.822283	0.754727	0.664587	0.827782	0.707593	0.790731
4.36493	0.742302	0.71978	0.706631	0.66564	0.701761	0.688795	0.713976	0.691741	0.718021	0.745355	0.75594	0.701925	0.679307	0.725286	0.759703	0.781091	0.79391	0.692256	0.818546	0.740202	0.649166	0.850551	0.688777	0.750423
4.51545	0.757792	0.714194	0.710822	0.651968	0.704802	0.686566	0.715675	0.680146	0.717873	0.767641	0.771079	0.702134	0.679666	0.735615	0.77687	0.813458	0.818487	0.683541	0.818946	0.738917	0.641484	0.879917	0.677125	0.70177
4.66596	0.78705	0.72192	0.732995	0.652225	0.71919	0.693974	0.728988	0.679132	0.733452	0.795358	0.798154	0.716181	0.688888	0.768167	0.825509	0.85163	0.870111	0.686092	0.825943	0.765774	0.633699	0.914896	0.674275	0.681836
4.81648	0.828579	0.746327	0.768619	0.665002	0.747206	0.713051	0.754674	0.704105	0.763673	0.83201	0.83993	0.750827	0.706812	0.812291	0.89228	0.89045	0.934006	0.69641	0.847426	0.81644	0.635671	0.955321	0.689489	0.656662
4.96699	0.875722	0.783601	0.808963	0.685614	0.774777	0.749068	0.790203	0.747514	0.806054	0.878696	0.878578	0.801524	0.732286	0.857946	0.951198	0.928448	0.980896	0.726554	0.873321	0.85594	0.648562	0.974068	0.715708	0.663575
5.11751	0.919976	0.829045	0.845283	0.714419	0.800708	0.797016	0.830322	0.794813	0.862086	0.931752	0.914468	0.845089	0.767229	0.892564	0.989637	0.947057	1.00474	0.784815	0.889615	0.888484	0.674586	0.979992	0.746842	0.715442
5.26802	0.942243	0.867079	0.879936	0.753357	0.830317	0.844405	0.867804	0.835429	0.914286	0.970128	0.941605	0.871286	0.803768	0.917569	1.00847	0.942128	1.01494	0.857455	0.919401	0.894596	0.716931	0.973764	0.78997	0.77618
5.41854	0.944034	0.894503	0.911911	0.808715	0.869128	0.896302	0.908371	0.901403	0.945633	0.956223	0.982508	0.88755	0.823858	0.949427	1.01555	0.93052	1.02948	0.921002	0.957026	0.90025	0.760655	0.936149	0.832587	0.913119
5.56905	0.944532	0.933867	0.929976	0.858731	0.916937	0.950913	0.960194	0.982216	0.976548	0.942565	1.02322	0.926887	0.857216	0.98144	1.00829	0.926234	1.02908	0.998444	1.00605	0.934441	0.823562	0.93075	0.872301	1.04578
5.71957	0.945279	0.960634	0.935221	0.876405	0.939063	0.977471	0.98905	1.0128	0.997469	0.951516	1.03095	0.96125	0.886781	0.992209	0.999042	0.92857	1.0164	1.05189	1.04116	0.949958	0.861998	0.95311	0.894716	1.07629

## Sheet: mm8
	alpha																						alpha
logL	chr1	chr2	chr3	chr4	chr5	chr6	chr7	chr8	chr9	chr10	chr11	chr12	chr13	chr14	chr15	chr16	chr17	chr18	chr19	chrX		logL	chrY
1.04139	0.474332	0.473895	0.476491	0.473078	0.476867	0.474061	0.469823	0.472611	0.468263	0.478335	0.471133	0.473421	0.472072	0.476717	0.47273	0.48056	0.471767	0.476641	0.475506	0.478717		1.04139	0.481194
1.20412	0.474792	0.475715	0.476372	0.474472	0.477405	0.474555	0.472556	0.474759	0.47219	0.479034	0.475108	0.475869	0.474017	0.477423	0.473971	0.4805	0.475813	0.477231	0.477293	0.476731		1.20412	0.476255
1.34242	0.485704	0.489238	0.486251	0.487329	0.488487	0.485718	0.48767	0.488913	0.489865	0.4903	0.493078	0.49064	0.487651	0.488766	0.486486	0.490162	0.493401	0.488623	0.491519	0.483038		1.34242	0.477149
1.50515	0.509324	0.514147	0.509635	0.511825	0.512007	0.509543	0.512596	0.514234	0.517917	0.513682	0.520571	0.516561	0.512027	0.512758	0.510777	0.512097	0.520291	0.511876	0.516455	0.502908		1.50515	0.497522
1.65321	0.541187	0.546897	0.542133	0.544043	0.543882	0.541578	0.544876	0.547166	0.553069	0.545532	0.554951	0.550372	0.544354	0.545173	0.543016	0.54296	0.555889	0.543276	0.549172	0.529975		1.65321	0.526605
1.80618	0.576166	0.582414	0.5777	0.578601	0.579135	0.576267	0.579616	0.582321	0.588681	0.58085	0.591693	0.587149	0.579404	0.581265	0.577083	0.578058	0.595987	0.578215	0.585558	0.560234		1.80618	0.555853
1.95424	0.621256	0.626935	0.623733	0.621556	0.623681	0.619931	0.6223	0.624937	0.63181	0.625585	0.635796	0.63369	0.623248	0.628134	0.61893	0.622025	0.64385	0.622265	0.630085	0.602318		1.95424	0.597732
2.10721	0.668199	0.671698	0.672523	0.665	0.66976	0.664575	0.665057	0.667262	0.674049	0.672466	0.677754	0.681156	0.668348	0.67634	0.66159	0.668519	0.69071	0.66861	0.675299	0.646069		2.10721	0.645352
2.25768	0.709914	0.709066	0.717292	0.702003	0.711221	0.703927	0.70022	0.704147	0.706544	0.715101	0.708411	0.720535	0.70837	0.71944	0.699198	0.713143	0.727936	0.710738	0.714431	0.684029		2.25768	0.694966
2.40824	0.73834	0.730925	0.748572	0.72529	0.739895	0.730753	0.720671	0.726778	0.721102	0.744155	0.719028	0.740158	0.733374	0.745946	0.725593	0.74613	0.743526	0.738601	0.737352	0.716153		2.40824	0.730252
2.55871	0.756571	0.743499	0.767817	0.740889	0.759767	0.749233	0.732389	0.739881	0.725304	0.76203	0.720821	0.746372	0.745389	0.760886	0.745159	0.76791	0.744928	0.754972	0.748233	0.749612		2.55871	0.739367
2.70927	0.766456	0.752023	0.776637	0.752186	0.773079	0.761087	0.739845	0.748886	0.727332	0.770829	0.724292	0.746697	0.749775	0.767842	0.75988	0.781907	0.740141	0.762355	0.752544	0.779963		2.70927	0.7634
2.85974	0.760647	0.748263	0.767239	0.751152	0.7684	0.757231	0.737421	0.746557	0.723953	0.765692	0.724381	0.738689	0.741832	0.755944	0.760406	0.778053	0.728162	0.753806	0.745411	0.791226		2.85974	0.760013
3.0103	0.746401	0.73782	0.750119	0.742487	0.753866	0.745465	0.7293	0.736377	0.716724	0.75061	0.721293	0.725361	0.730914	0.737696	0.752089	0.759341	0.716384	0.73796	0.732547	0.791946		3.0103	0.788119
3.16077	0.738962	0.730151	0.739098	0.739597	0.744495	0.73865	0.726175	0.727234	0.714145	0.736789	0.720401	0.718023	0.72372	0.727193	0.746388	0.74123	0.708032	0.725705	0.721728	0.801839		3.16077	0.839488
3.31133	0.737755	0.724596	0.731609	0.740088	0.7372	0.732985	0.726502	0.71864	0.71355	0.727258	0.720513	0.717677	0.717018	0.72614	0.742108	0.732055	0.703024	0.718103	0.71239	0.809997		3.31133	0.808169
3.4618	0.732944	0.720789	0.723553	0.737523	0.729213	0.724591	0.72752	0.710879	0.713839	0.716876	0.72195	0.71707	0.71414	0.725979	0.738254	0.72452	0.704279	0.714049	0.703289	0.802135		3.4618	0.82284
3.61236	0.720711	0.714352	0.709077	0.730727	0.71494	0.714042	0.726924	0.705919	0.717854	0.703866	0.723149	0.716453	0.711638	0.715392	0.733023	0.710747	0.710806	0.707443	0.694629	0.779195		3.61236	0.854209
3.76283	0.695251	0.698336	0.682421	0.710378	0.686621	0.692906	0.717317	0.694255	0.717943	0.681338	0.714006	0.707472	0.694703	0.69592	0.718011	0.682019	0.70559	0.686924	0.68238	0.736894		3.76283	0.715497
3.91339	0.667798	0.6833	0.657515	0.687562	0.660083	0.670893	0.70529	0.680266	0.720268	0.655277	0.702292	0.693692	0.674182	0.67842	0.698537	0.650032	0.694006	0.662195	0.670759	0.698397		3.91339	0.64375
4.0639	0.656961	0.681117	0.649431	0.677967	0.652432	0.666542	0.701442	0.678925	0.727687	0.642578	0.703158	0.685046	0.666025	0.669344	0.689548	0.638555	0.694246	0.65527	0.670248	0.686662		4.0639	0.78743
4.21442	0.656967	0.688532	0.651799	0.67323	0.652278	0.670425	0.70347	0.683973	0.737761	0.640156	0.716605	0.67962	0.659852	0.655239	0.688657	0.629395	0.707292	0.655584	0.675317	0.682808		4.21442	0.696738
4.36493	0.662062	0.699927	0.652989	0.676885	0.65636	0.675635	0.71704	0.685096	0.741093	0.645122	0.744124	0.685719	0.649664	0.662412	0.69128	0.644948	0.726987	0.659008	0.683764	0.673583		4.36493	0.686336
4.51545	0.668428	0.719731	0.65653	0.695985	0.665711	0.688759	0.744889	0.689792	0.752886	0.653405	0.784939	0.705063	0.645756	0.683866	0.702562	0.655785	0.74195	0.668347	0.707915	0.667403		4.51545	0.712969
4.66596	0.683464	0.755963	0.676609	0.728593	0.680758	0.710781	0.776555	0.710659	0.800701	0.662556	0.83238	0.751784	0.65755	0.707629	0.719343	0.649163	0.758943	0.683091	0.754865	0.671747		4.66596	0.733666
4.81648	0.711703	0.804756	0.70272	0.776063	0.698024	0.742703	0.814187	0.744412	0.875706	0.683204	0.879304	0.826309	0.687238	0.761959	0.741365	0.675327	0.805828	0.71166	0.81186	0.684438		4.81648	0.894447
4.96699	0.744757	0.864825	0.734584	0.829516	0.715857	0.789864	0.850799	0.781296	0.936451	0.724701	0.919143	0.907388	0.729248	0.815605	0.77398	0.724389	0.879096	0.750715	0.860956	0.704431
5.11751	0.784242	0.919073	0.778274	0.870139	0.752193	0.841957	0.890745	0.823129	0.964071	0.770398	0.950443	0.978057	0.786066	0.849698	0.816792	0.769276	0.944614	0.798924	0.903488	0.730956
5.26802	0.828946	0.939767	0.827885	0.885692	0.804368	0.880705	0.937519	0.871573	0.995182	0.819984	0.979343	1.02915	0.862209	0.861597	0.87114	0.802329	1.00638	0.86622	0.954056	0.759827
5.41854	0.889807	0.944154	0.877327	0.911888	0.854995	0.926592	0.965003	0.925196	1.01865	0.882083	1.00272	1.06452	0.942853	0.84085	0.922077	0.891261	1.02172	0.933083	1.00233	0.805285
5.56905	0.956308	0.951655	0.942078	0.974376	0.924291	0.976856	0.989932	1.00137	0.990644	0.965835	1.01516	1.07157	1.00753	0.845973	0.98872	1.01368	1.04847	1.00615	1.04026	0.859887
5.71957	0.984588	0.954431	0.984553	1.01133	0.969963	0.995742	1.00889	1.04862	0.960648	1.01837	1.01934	1.06557	1.03261	0.869443	1.03468	1.06477	1.09325	1.05247	1.05892	0.883842

## Sheet: rn4
	alpha			alpha
logL	chr4		logL	chr1
1.04139	0.473644		1.04139	0.479066
1.20412	0.4748		1.20412	0.481812
1.34242	0.483247		1.34242	0.506029
1.50515	0.507084		1.50515	0.535248
1.65321	0.537564		1.65321	0.564896
1.80618	0.563483		1.80618	0.607987
1.95424	0.6061		1.95424	0.646972
2.10721	0.655042		2.10721	0.670178
2.25768	0.710214		2.25768	0.697894
2.40824	0.746784		2.40824	0.711382
2.55871	0.75815		2.55871	0.734272
2.70927	0.784621		2.70927	0.775972
2.85974	0.786636		2.85974	0.756598
3.0103	0.764086		3.0103	0.754184
3.16077	0.764419		3.16077	0.833267
3.31133	0.753067		3.31133	0.803149
3.4618	0.724198		3.4618	0.796656
3.61236	0.701089		3.61236	0.844662
3.76283	0.655875		3.76283	0.848273
3.91339	0.585763		3.91339	0.878879
4.0639	0.572235		4.0639	0.794681
4.21442	0.561681		4.21442	0.811484
4.36493	0.64312		4.36493	0.925255
4.51545	0.682712		4.51545	0.810473
4.66596	0.69362		4.66596	0.719149
4.81648	0.855154		4.81648	0.749314
4.96699	0.916379
5.11751	0.901302

## Sheet: panTro2
	alpha			alpha
logL	chr21		logL	chr7	chrY
1.04139	0.503029		1.04139	0.501727	0.490553
1.20412	0.502969		1.20412	0.497101	0.490159
1.34242	0.514467		1.34242	0.500567	0.501322
1.50515	0.536372		1.50515	0.51703	0.521063
1.65321	0.560165		1.65321	0.537828	0.541723
1.80618	0.588407		1.80618	0.563861	0.566511
1.95424	0.633878		1.95424	0.604401	0.605543
2.10721	0.685563		2.10721	0.651436	0.645113
2.25768	0.71731		2.25768	0.686985	0.670705
2.40824	0.74581		2.40824	0.728386	0.700127
2.55871	0.791932		2.55871	0.773527	0.751113
2.70927	0.817504		2.70927	0.806611	0.781271
2.85974	0.810412		2.85974	0.807129	0.786189
3.0103	0.796761		3.0103	0.804956	0.798597
3.16077	0.779815		3.16077	0.811911	0.79795
3.31133	0.767389		3.31133	0.792074	0.797511
3.4618	0.764084		3.4618	0.781355	0.80478
3.61236	0.756349		3.61236	0.774938	0.811168
3.76283	0.746189		3.76283	0.756552	0.832906
3.91339	0.732772		3.91339	0.735858	0.850975
4.0639	0.710956		4.0639	0.702294	0.864776
4.21442	0.685205		4.21442	0.656644	0.822451
4.36493	0.681942		4.36493	0.621273	0.768727
4.51545	0.690187		4.51545	0.580772	0.74155
4.66596	0.684079		4.66596	0.586097	0.720212
4.81648	0.687243		4.81648	0.619926	0.677672
4.96699	0.714858		4.96699	0.623904	0.677995
5.11751	0.758571		5.11751	0.626736	0.725549
5.26802	0.787669
5.41854	0.891897
5.56905	0.985547
5.71957	0.978493

## Sheet: canFam2
	alpha
logL	chr11	chr13	chr14	chr16	chr17	chr19	chr20	chr22	chr23	chr24	chr28	chr29	chr30	chr32	chr34	chr35
1.04139	0.501666	0.498646	0.504677	0.498616	0.509716	0.513467	0.496557	0.504623	0.503777	0.491315	0.492947	0.515683	0.503962	0.500186	0.500382	0.504211
1.20412	0.501506	0.498538	0.501857	0.496791	0.506738	0.504784	0.494514	0.499236	0.50139	0.488293	0.493745	0.507154	0.500411	0.49784	0.498429	0.503709
1.34242	0.50431	0.505168	0.505766	0.502485	0.506598	0.504572	0.504988	0.50556	0.505467	0.496368	0.506103	0.504091	0.503339	0.499068	0.50311	0.508768
1.50515	0.522619	0.527926	0.52703	0.524084	0.521016	0.526408	0.527095	0.527641	0.524222	0.52294	0.525954	0.520638	0.5258	0.521936	0.525049	0.52932
1.65321	0.559025	0.568358	0.56173	0.559583	0.554388	0.557177	0.558296	0.55965	0.55577	0.552444	0.55049	0.554422	0.561738	0.548182	0.565742	0.563339
1.80618	0.593017	0.606228	0.59676	0.59776	0.584088	0.589853	0.590235	0.598713	0.594616	0.587975	0.591518	0.598282	0.592021	0.584228	0.607406	0.602816
1.95424	0.635236	0.654417	0.646465	0.648524	0.635262	0.633261	0.628996	0.649627	0.638656	0.63627	0.642582	0.653525	0.642579	0.638463	0.647419	0.653967
2.10721	0.685588	0.706451	0.70113	0.710854	0.69182	0.681443	0.666882	0.718029	0.699219	0.681713	0.692713	0.718793	0.712156	0.694199	0.700632	0.706091
2.25768	0.72289	0.759041	0.768383	0.743921	0.736858	0.728185	0.713548	0.757993	0.756472	0.737176	0.755423	0.776524	0.756599	0.734302	0.767352	0.758567
2.40824	0.742011	0.786039	0.785171	0.753655	0.758489	0.750991	0.732771	0.751718	0.761376	0.768563	0.760722	0.779284	0.762836	0.761365	0.761841	0.754802
2.55871	0.739444	0.751475	0.756125	0.746594	0.763707	0.742324	0.718816	0.748018	0.752134	0.743127	0.720461	0.755471	0.782048	0.765433	0.726306	0.744618
2.70927	0.710897	0.704177	0.73918	0.702149	0.754735	0.731118	0.723468	0.744607	0.723458	0.731684	0.713533	0.761341	0.76576	0.735114	0.741482	0.733295
2.85974	0.698144	0.709489	0.73287	0.731223	0.737969	0.716948	0.68515	0.72417	0.717166	0.743738	0.709704	0.735507	0.71812	0.720622	0.726706	0.678202
3.0103	0.711598	0.690808	0.727835	0.751874	0.749118	0.725511	0.675158	0.696845	0.692773	0.732648	0.667912	0.690649	0.69196	0.72055	0.735026	0.694685
3.16077	0.688695	0.653697	0.71164	0.699187	0.644189	0.709206	0.704936	0.731622	0.676371	0.732791	0.687847	0.708746	0.666079	0.712063	0.719982	0.72491
3.31133	0.721286	0.691915	0.714833	0.680206	0.653923	0.677896	0.683986	0.735756	0.725474	0.759655	0.715912	0.72418	0.65561	0.704987	0.659647	0.733701
3.4618	0.725336	0.661793	0.730783	0.741434	0.65898	0.69422	0.676192	0.67067	0.730607	0.778976	0.703953	0.617231	0.666442	0.679565	0.631098	0.706371
3.61236	0.701963	0.627451	0.691582	0.726126	0.638066	0.719893	0.694872	0.690048	0.689192	0.768099	0.712942	0.608525	0.645045	0.605844	0.68757	0.699571
3.76283	0.696147	0.698145	0.64594	0.740235	0.739831	0.711654	0.76567	0.659738	0.66514	0.785894	0.683294	0.58358	0.622383	0.775024	0.680961	0.696478
3.91339	0.770491	0.694565	0.704978	0.816326	0.676506	0.707869	0.656356	0.654628	0.685451	0.722391	0.702117	0.548728	0.636878	0.848692	0.693264	0.723836
4.0639	0.851137	0.690604	0.722684	0.839176	0.626676	0.697511	0.601017	0.74622	0.756447	0.848615	0.78842	0.480939	0.635108	0.691496	0.727666	0.764006
4.21442	0.744955	0.728796	0.726234	0.808877	0.701031	0.619652	0.686481	0.636539	0.747997	1.02599	0.76223	0.510459	0.67591	0.701904	0.8868	0.783694
4.36493	0.764962	0.754808	0.677134	0.704458	0.743016	0.643141	0.675146	0.611411	0.701746	0.924365	0.816669	0.619569	0.62342	0.6783	0.951236	0.717618
4.51545	0.8	0.6355	0.499752	0.553793	0.639604	0.686471	0.539076	0.755604	0.7208	0.771304	0.81012	0.521619	0.545445	0.513678	0.629283	0.618733
4.66596	0.708314	0.842693	0.609289	0.715664	0.526067	0.704013	0.480296	0.790989	0.63696	0.738843	0.603541	0.372442	0.491856	0.669975	0.576321	0.587257
4.81648	0.672713	1.19592	0.804955	0.993442	0.502847	0.750524	0.576119	0.792266	0.553218	0.800848	0.525697	0.256908	0.418946	0.939872	0.690456	0.538995

## Sheet: galGal3
	alpha
logL	chr16	chr22	chr25	chr26	chr27	chr28	chr32	chrW
1.04139	0.45302	0.469127	0.448807	0.454621	0.456827	0.45646	0.375364	0.493705
1.20412	0.447339	0.467751	0.45286	0.453758	0.455415	0.45528	0.307439	0.486458
1.34242	0.454404	0.472967	0.467822	0.466297	0.464362	0.465542	0.408312	0.493905
1.50515	0.481319	0.494957	0.49613	0.497294	0.491679	0.496133	0.52368	0.517394
1.65321	0.535594	0.531887	0.540331	0.542802	0.539205	0.545433	0.603876	0.541389
1.80618	0.580663	0.573005	0.593755	0.596054	0.589712	0.596742	0.833805	0.56981
1.95424	0.643561	0.618804	0.657739	0.649636	0.637173	0.655523	0.566798	0.650388
2.10721	0.710115	0.661946	0.711513	0.705188	0.693484	0.701263	0.675477	0.733718
2.25768	0.740162	0.704789	0.77595	0.758964	0.751817	0.762169	0.754252	0.775002
2.40824	0.8036	0.755975	0.865626	0.800542	0.811423	0.815685	0.768223	0.870052
2.55871	0.880373	0.800258	0.954484	0.844962	0.866873	0.859418	0.581609	0.987424
2.70927	0.907606	0.846062	1.04812	0.891081	0.922598	0.92188	2.04938	1.03927
2.85974	1.0171	0.866811	1.09902	0.923072	0.981223	1.01649	1.80273	1.09003
3.0103	1.09744	0.901358	1.13824	0.969023	1.03891	1.0642	2.00309	1.34858
3.16077	1.10142	0.955923	1.17472	1.0096	1.08234	1.07548	3.4839	1.34666
3.31133	1.10305	0.947235	1.14534	0.989836	1.08193	1.09798	1.96869	1.21292
3.4618	1.09604	0.887372	1.07185	0.957594	1.00576	1.02004	1.29324	1.10041
3.61236	0.981911	0.82022	0.91544	0.926909	0.894154	0.963989	0.982084	0.778391
3.76283	0.807162	0.812561	0.902316	0.844353	0.880884	0.920557	0.809654	0.887164
3.91339	1.00711	0.826019	0.917512	0.904169	0.88715	0.932551	0.707338	1.13021
4.0639	0.955439	0.866248	0.840639	1.01462	0.932098	0.953456	0.641903	0.775944
4.21442	0.83969	0.889616	0.981695	0.990162	0.966361	0.992607	0.596093	0.708889
4.36493	0.953187	0.90651	1.10491	0.960636	0.85739	1.08524	0.570961	0.828749
4.51545	1.26275	0.7915	1.09754	0.870442	0.954112	1.00453	0.5526	1.18196
4.66596	1.31854	1.07293	1.01279	0.91923	0.906691	0.963115	0.541238	0.316413
4.81648	1.04986	1.34291	0.963858	0.930441	0.894142	0.940754	0.522867	0.694459
4.96699	1.59203	0.959384	1.40093	0.849603	1.05571	1.08594	0.533593	0.584921
5.11751	1.92109	0.964334	0.97752	1.13335	0.864484	1.12202	0.536005	2.55465
5.26802	1.59938	1.18022	1.4943	1.31983	1.22251	1.35033	0.543632	1.04859
5.41854	0.84283	1.61888	2.42634	1.11943	1.06585	1.33294	0.556275	1.69558
5.56905	0.69172	1.70363	1.44636	1.01563	0.976917	1.40297	0.503993	5.17931
5.71957	1.14634	1.34131	0.866694	1.04599	1.54978	1.89614	0.474155	2.65605

## Sheet: danRer4
	alpha												alpha
logL	chr2	chr3	chr4	chr5	chr13	chr14	chr18	chr19	chr20	chr22		logL	chr1	chr6	chr7	chr8	chr9	chr10	chr11	chr16	chr17	chr21
1.04139	0.522383	0.524219	0.517206	0.520274	0.514664	0.501332	0.521994	0.518429	0.519449	0.520064		1.04139	0.522484	0.511417	0.516792	0.520172	0.524502	0.521796	0.52737	0.522492	0.522308	0.526281
1.20412	0.513501	0.514135	0.509713	0.510035	0.508299	0.493892	0.512234	0.511822	0.51176	0.51092		1.20412	0.513156	0.507377	0.508416	0.51212	0.517416	0.514986	0.513605	0.513083	0.512134	0.516416
1.34242	0.503465	0.506176	0.502633	0.501913	0.506045	0.488489	0.502847	0.504227	0.504892	0.502558		1.34242	0.502806	0.506094	0.504349	0.504039	0.509651	0.506705	0.50032	0.502469	0.503181	0.502289
1.50515	0.517547	0.519267	0.514629	0.516394	0.52329	0.507413	0.517053	0.519885	0.516613	0.515477		1.50515	0.516825	0.520163	0.522074	0.516376	0.522124	0.517225	0.508155	0.51865	0.516536	0.512654
1.65321	0.547525	0.546341	0.541778	0.546769	0.555789	0.538963	0.54731	0.550378	0.546211	0.544799		1.65321	0.54901	0.544229	0.548992	0.548257	0.553326	0.542846	0.538497	0.548115	0.546978	0.541815
1.80618	0.584576	0.579139	0.576628	0.583608	0.595465	0.568557	0.584497	0.585695	0.583609	0.57589		1.80618	0.587637	0.57949	0.581841	0.583972	0.590622	0.572029	0.573297	0.575945	0.5804	0.57787
1.95424	0.630049	0.620661	0.618787	0.626296	0.636737	0.609438	0.626757	0.630895	0.627979	0.61957		1.95424	0.630515	0.617577	0.627771	0.625988	0.624515	0.614075	0.610874	0.619934	0.626956	0.618377
2.10721	0.677664	0.670819	0.663617	0.670782	0.678326	0.64331	0.6691	0.68123	0.677188	0.670217		2.10721	0.680559	0.660955	0.674662	0.677164	0.668594	0.666923	0.682934	0.665426	0.677739	0.657534
2.25768	0.733283	0.727492	0.717797	0.723434	0.727938	0.681905	0.718245	0.731567	0.731263	0.724016		2.25768	0.737735	0.719888	0.720823	0.738722	0.72718	0.710935	0.745086	0.721661	0.726019	0.705872
2.40824	0.784213	0.776122	0.78906	0.763346	0.790295	0.703563	0.766694	0.776062	0.78414	0.771899		2.40824	0.798932	0.756468	0.766753	0.783184	0.775862	0.764504	0.801249	0.791349	0.79037	0.766888
2.55871	0.833522	0.82978	0.856262	0.801904	0.854558	0.735972	0.823914	0.83799	0.836051	0.814701		2.55871	0.851425	0.794173	0.824827	0.825246	0.841179	0.816704	0.839793	0.820738	0.8537	0.808879
2.70927	0.887337	0.864748	0.907738	0.858846	0.910865	0.78356	0.874092	0.893913	0.867596	0.869507		2.70927	0.866168	0.814343	0.87017	0.854463	0.888629	0.861108	0.865636	0.868541	0.88506	0.852984
2.85974	0.895983	0.886406	0.914392	0.881878	0.911408	0.809662	0.87915	0.886736	0.864382	0.878003		2.85974	0.873603	0.818696	0.859382	0.864459	0.844473	0.879244	0.917974	0.89757	0.882289	0.883794
3.0103	0.874178	0.86232	0.876947	0.842193	0.88926	0.825723	0.838321	0.82135	0.840929	0.851257		3.0103	0.885429	0.834521	0.832148	0.833513	0.848725	0.839631	0.917647	0.863983	0.846577	0.846483
3.16077	0.83862	0.810341	0.822897	0.799637	0.887545	0.879223	0.808963	0.779818	0.799094	0.819971		3.16077	0.815443	0.838648	0.79993	0.767542	0.866416	0.810093	0.848232	0.825662	0.783591	0.807986
3.31133	0.770729	0.783201	0.743892	0.753601	0.794298	0.925453	0.774111	0.772974	0.747819	0.782104		3.31133	0.732251	0.790528	0.757084	0.760929	0.789806	0.771446	0.743302	0.786648	0.751188	0.803173
3.4618	0.70891	0.733284	0.651711	0.705952	0.720601	0.927812	0.732751	0.727723	0.693357	0.756431		3.4618	0.715795	0.859626	0.704693	0.744225	0.727088	0.786596	0.637402	0.74195	0.717392	0.736396
3.61236	0.660721	0.679083	0.602534	0.639638	0.697893	0.973052	0.716942	0.672605	0.663625	0.766026		3.61236	0.647235	0.836925	0.644513	0.683118	0.63591	0.777479	0.603163	0.642222	0.683143	0.65821
3.76283	0.603427	0.64727	0.616043	0.617863	0.62333	0.936892	0.751651	0.658582	0.670339	0.782537		3.76283	0.66113	0.869511	0.648508	0.696811	0.562665	0.717812	0.596337	0.72986	0.6621	0.641885
3.91339	0.592061	0.619174	0.645366	0.640165	0.627279	0.911231	0.751053	0.686378	0.677444	0.760534		3.91339	0.720587	1.03303	0.685616	0.704391	0.568771	0.726374	0.576469	0.755333	0.667362	0.67805
4.0639	0.606153	0.604692	0.643797	0.674969	0.581074	0.951366	0.704722	0.752179	0.681395	0.78038		4.0639	0.676705	0.855209	0.728339	0.672548	0.615721	0.690292	0.623569	0.619015	0.665822	0.58965
4.21442	0.642815	0.638064	0.694186	0.710168	0.598934	0.856968	0.722718	0.704858	0.665222	0.720541		4.21442	0.719742	0.671242	0.775064	0.684788	0.553946	0.657847	0.651813	0.683379	0.668037	0.587956
4.36493	0.619753	0.63663	0.659992	0.603753	0.713496	0.959029	0.722206	0.598049	0.649855	0.668486		4.36493	0.694717	0.576034	0.724957	0.666035	0.442578	0.646297	0.646748	0.729863	0.679756	0.832548
4.51545	0.618871	0.669668	0.654199	0.606227	0.712853	1.0119	0.654604	0.587045	0.672757	0.695969		4.51545	0.61211	0.788114	0.656289	0.662903	0.53525	0.643294	0.599765	0.616623	0.70819	0.775638
4.66596	0.70948	0.661253	0.709937	0.767049	0.755949	0.709665	0.685402	0.738521	0.657095	0.689717		4.66596	0.689464	0.888119	0.735115	0.692372	0.497325	0.663547	0.546277	0.597175	0.65318	0.627109
4.81648	0.72447	0.608164	0.660614	0.717377	0.754233	0.644151	0.661723	0.656372	0.625308	0.69293		4.81648	0.755695	0.697608	0.819977	0.6965	0.355277	0.66431	0.554264	0.666055	0.548615	0.650506
4.96699	0.730051	0.62371	0.65961	0.644293	0.720641	0.832153	0.619782	0.56675	0.683525	0.767708
5.11751	0.74326	0.62243	0.668015	0.684735	0.739085	0.92215	0.681014	0.70213	0.739921	0.849101

## Sheet: dm2
	alpha
logL	chr2h	chr2L	chr2R	chr3h	chr3L	chr3R	chr4	chr4h	chrX	chrXh	chrYh
1.04139	0.536198	0.537083	0.530566	0.532059	0.539057	0.538421	0.550383	0.54094	0.523901	0.546822	0.54065
1.20412	0.526592	0.529348	0.522938	0.525877	0.530543	0.531101	0.544462	0.535299	0.517028	0.540262	0.537771
1.34242	0.519076	0.524552	0.51972	0.520713	0.525676	0.528855	0.543655	0.53302	0.517446	0.532568	0.533351
1.50515	0.529401	0.53429	0.530578	0.530232	0.536396	0.538354	0.55208	0.541925	0.535561	0.540074	0.565428
1.65321	0.550967	0.548423	0.544692	0.552564	0.550819	0.55071	0.575456	0.575298	0.558544	0.568403	0.609934
1.80618	0.574906	0.567632	0.564412	0.580551	0.570831	0.570438	0.607205	0.608467	0.584787	0.599428	0.656052
1.95424	0.600843	0.595813	0.593779	0.604407	0.600605	0.597606	0.624615	0.63995	0.620877	0.642983	0.722124
2.10721	0.633552	0.634754	0.635593	0.641932	0.642764	0.634578	0.635904	0.647542	0.666537	0.678089	0.764503
2.25768	0.670354	0.696035	0.700419	0.683618	0.712211	0.693647	0.658168	0.673181	0.728426	0.679488	0.868962
2.40824	0.719537	0.779018	0.784084	0.734988	0.808681	0.772683	0.672736	0.758201	0.811522	0.726946	1.02533
2.55871	0.793689	0.864719	0.871142	0.825011	0.908662	0.85467	0.68352	0.849346	0.894472	0.823397	1.04737
2.70927	0.853767	0.917437	0.931135	0.930144	0.964683	0.906735	0.734715	0.884383	0.94732	0.909055	1.1875
2.85974	0.977339	0.901416	0.926629	1.0171	0.938009	0.895725	0.775666	1.13523	0.936211	0.918041	1.53465
3.0103	1.01762	0.823491	0.864278	1.04233	0.8341	0.823831	0.790557	1.19223	0.862568	0.965044	1.63879
3.16077	1.06643	0.742413	0.772947	1.09083	0.713616	0.733664	0.815785	1.02771	0.779273	1.11255	1.40303
3.31133	1.17496	0.691236	0.688176	1.18537	0.640104	0.673841	0.811812	1.48321	0.719439	1.02566	1.37091
3.4618	1.17278	0.669925	0.653942	1.24828	0.614413	0.651587	0.784592	1.84221	0.700188	0.928263	1.52652
3.61236	1.20855	0.670738	0.653424	1.30095	0.614749	0.649088	0.831108	1.02687	0.709882	1.04815	1.2174
3.76283	1.21589	0.673182	0.65831	1.20191	0.634186	0.657523	0.848459	0.969581	0.719099	0.924438	1.07935
3.91339	1.15933	0.675383	0.669669	1.11534	0.659868	0.671088	0.8097	1.76346	0.709681	0.774335	1.26531
4.0639	1.08681	0.686431	0.686739	1.0921	0.679857	0.688849	0.81167	1.54013	0.698491	0.817569	1.14158
4.21442	0.881082	0.700919	0.69913	0.912938	0.694738	0.704875	0.894521	0.8372	0.696055	1.43929	0.973093
4.36493	0.873493	0.714721	0.702039	1.09488	0.719338	0.718735	0.657213	1.25609	0.706213	0.959761	0.671704
4.51545	1.10736	0.718697	0.708205	1.23557	0.743513	0.743966	1.07664	0.353521	0.730745	0.641063	0.655061
4.66596	1.1552	0.734419	0.734589	1.11587	0.741822	0.765705	1.6375	1.51249	0.769944	1.859	0.649077
4.81648	1.15039	0.762871	0.771293	1.12418	0.732018	0.790657	0.825413	0.993625	0.842851	0.795394	0.808801
4.96699	0.77866	0.777727	0.783112	1.36221	0.725438	0.815458	0.997824	1.37266	0.898201	1.16974	0.842888
5.11751	0.649297	0.790377	0.779783	1.12256	0.713547	0.83507	0.57701	3.91097	0.896777	0.585139	0.806644
5.26802	1.53341	0.763028	0.768803	1.10166	0.709512	0.849332	0.681748	2.16533	0.816909	2.1761	1.78301
5.41854	1.86156	0.758394	0.747814	1.078	0.756206	0.820568	3.55863	1.40321	0.749569	0.338657	0.552469
5.56905	1.08418	0.761898	0.711024	1.09824	0.833934	0.743941	3.47168	1.0114	0.806129	1.76629	1.16016
5.71957	0.5973	0.735889	0.683586	1.62713	0.868236	0.695112	1.83892	0.865807	0.860999	9.08906	3.63255

## Sheet: ce2
	alpha
logL	chrI	chrII	chrIII	chrIV	chrV	chrX
1.04139	0.516388	0.516002	0.521943	0.526116	0.523305	0.526364
1.20412	0.508839	0.510065	0.512388	0.519017	0.515274	0.52027
1.34242	0.504678	0.507561	0.505698	0.512858	0.507296	0.514889
1.50515	0.518663	0.521007	0.519737	0.521865	0.517595	0.519824
1.65321	0.545138	0.546276	0.54712	0.542181	0.53989	0.53561
1.80618	0.579869	0.580235	0.585924	0.57297	0.56981	0.561136
1.95424	0.623926	0.621174	0.634713	0.612208	0.609502	0.598002
2.10721	0.663886	0.658497	0.680276	0.647494	0.647538	0.639502
2.25768	0.688154	0.685091	0.71108	0.672341	0.67258	0.67802
2.40824	0.701295	0.702088	0.721157	0.689788	0.685823	0.717501
2.55871	0.717645	0.721035	0.722257	0.709078	0.697491	0.758298
2.70927	0.736303	0.732929	0.723123	0.725125	0.712887	0.785705
2.85974	0.744107	0.729322	0.722084	0.735529	0.726228	0.790896
3.0103	0.729182	0.717598	0.717035	0.733532	0.725702	0.763976
3.16077	0.70016	0.696762	0.705347	0.719324	0.716909	0.708625
3.31133	0.687912	0.679571	0.700922	0.716693	0.706483	0.668728
3.4618	0.705715	0.694346	0.715664	0.727603	0.710327	0.671885
3.61236	0.745723	0.727104	0.741705	0.748159	0.727871	0.702447
3.76283	0.801583	0.761011	0.771266	0.782732	0.744108	0.746074
3.91339	0.851724	0.78993	0.798384	0.81273	0.764269	0.784295
4.0639	0.868443	0.798286	0.804708	0.815221	0.779208	0.785796
4.21442	0.839337	0.791892	0.782332	0.809653	0.779747	0.750749
4.36493	0.799744	0.763001	0.760437	0.791623	0.769711	0.72284
4.51545	0.760535	0.729561	0.714557	0.777567	0.755185	0.709856
4.66596	0.711203	0.685947	0.687279	0.794265	0.733379	0.663098
4.81648	0.685136	0.651545	0.69218	0.793817	0.698047	0.628286
4.96699	0.685942	0.618586	0.66971	0.735723	0.682004	0.637944
5.11751	0.672966	0.597383	0.601904	0.688936	0.679864	0.660414
5.26802	0.633239	0.616748	0.60015	0.679746	0.671082	0.694063
5.41854	0.625716	0.661167	0.587462	0.644177	0.64162	0.644051
5.56905	0.649642	0.74813	0.528952	0.568594	0.573703	0.504629
5.71957	0.658258	0.798729	0.53424	0.519374	0.533026	0.432765

## Sheet: Arab
	alpha						alpha
logL	chr1	chr3	chr4	chr5		logL	chr2
1.04139	0.478849	0.477909	0.475853	0.476697		1.04139	0.478528
1.20412	0.471828	0.470206	0.468769	0.469103		1.20412	0.471474
1.34242	0.46176	0.459142	0.460493	0.4589		1.34242	0.461185
1.50515	0.467596	0.466467	0.468333	0.466173		1.50515	0.467522
1.65321	0.492117	0.492425	0.492609	0.491713		1.65321	0.49258
1.80618	0.530995	0.529951	0.533151	0.530125		1.80618	0.530869
1.95424	0.58426	0.580917	0.586562	0.582995		1.95424	0.582964
2.10721	0.638391	0.633946	0.640146	0.638044		2.10721	0.63754
2.25768	0.678868	0.677889	0.681099	0.680814		2.25768	0.680157
2.40824	0.706621	0.711392	0.706729	0.709814		2.40824	0.713092
2.55871	0.741714	0.749965	0.741096	0.745282		2.55871	0.75232
2.70927	0.783471	0.794016	0.777191	0.787355		2.70927	0.799383
2.85974	0.81204	0.828281	0.800701	0.817126		2.85974	0.845447
3.0103	0.829684	0.842168	0.81648	0.830607		3.0103	0.84528
3.16077	0.845817	0.851462	0.820735	0.845057		3.16077	0.842385
3.31133	0.855587	0.869132	0.820741	0.859044		3.31133	0.861955
3.4618	0.855127	0.870337	0.832567	0.860071		3.4618	0.870749
3.61236	0.843702	0.854962	0.816898	0.843204		3.61236	0.875358
3.76283	0.820094	0.834106	0.778959	0.814626		3.76283	0.862096
3.91339	0.792879	0.791249	0.752366	0.781062		3.91339	0.831514
4.0639	0.764716	0.756719	0.749635	0.744589		4.0639	0.790179
4.21442	0.729636	0.740344	0.73382	0.717745		4.21442	0.755932
4.36493	0.690834	0.708629	0.652652	0.699247		4.36493	0.706715
4.51545	0.655323	0.668504	0.635333	0.683938		4.51545	0.666842
4.66596	0.643747	0.632839	0.676582	0.659621		4.66596	0.649618
4.81648	0.65121	0.603113	0.662463	0.644786		4.81648	0.645754
4.96699	0.662978	0.56128	0.628194	0.654671		4.96699	0.64258
5.11751	0.674413	0.563403	0.718651	0.667166		5.11751	0.629526
5.26802	0.697892	0.614747	0.692568	0.679003
5.41854	0.730565	0.708487	0.798401	0.702367
5.56905	0.726715	0.794587	0.961254	0.706178
5.71957	0.710496	0.808039	0.886109	0.69343

[truncated: 1 more sheets: sacCer1]
